# Supplementary material for: Leptospirosis in Ecuador: Current Status and Future Prospects
Source: Trop Med Infect Dis. 2023 Mar 29;8(4):202. doi: 10.3390/tropicalmed8040202 (PMC10141158; doi:10.3390/tropicalmed8040202)
Supplement: Supplementary file 1 [file tropicalmed-08-00202-s001.zip]

Archive with 1 entries (1 files):
- tropicalmed-2264801-supplementary.pdf
